# Supplementary material for: Transcriptome-Wide Identification of TCP Transcription Factor Family Members in Pinus massoniana and Their Expression in Regulation of Development and in Response to Stress
Source: Int J Mol Sci. 2023 Nov 3;24(21):15938. doi: 10.3390/ijms242115938 (PMC10648340; doi:10.3390/ijms242115938)
Supplement: Supplementary file 1 [file ijms-24-15938-s001.zip]

Archive with 1 entries (1 files):
- ijms-2614156-supplementary.xlsx
