# Supplementary material for: Transcriptome-Wide Identification of TCP Transcription Factor Family Members in Pinus massoniana and Their Expression in Regulation of Development and in Response to Stress
Source: Int J Mol Sci. 2023 Nov 3;24(21):15938. doi: 10.3390/ijms242115938 (PMC10648340; doi:10.3390/ijms242115938)
Supplement: Supplementary file 1 [file ijms-24-15938-s001.zip › ijms-2614156-supplementary.xlsx]

## Sheet: Table S1
Table S1. The physicochemical properties of TCP TF family members in P. massoniana
Transcription factors	Amino acid number	Molecular weight (kDa)	Isoelectric point	Instability index	Aliphatic index	Grand average of hydropathicity
PmTCP1	612	66.9	7.9	45.5	64.59	-0.636
PmTCP2	352	37.7	6.69	53.22	70.77	-0.526
PmTCP3	526	54.8	8.46	56.02	62.43	-0.494
PmTCP4	182	19.9	8.82	55.47	74.07	-0.573
PmTCP5	479	50.4	7.43	59.9	60.81	-0.526
PmTCP6	476	49.6	8.9	56.03	64.24	-0.476
PmTCP7	499	54.9	9.49	58.71	58.94	-0.87
PmTCP8	525	57.6	9.29	48.35	65.96	-0.651
PmTCP9	397	43.2	7.43	56.33	68.14	-0.771
PmTCP10	626	68.1	8.06	46.41	71.45	-0.504
PmTCP11	520	54.2	7.37	55.27	52.27	-0.605
PmTCP12	485	51.5	7.35	51.06	59.46	-0.669
PmTCP13	335	37	9.17	57.63	56.78	-0.794

## Sheet: Table S2
Table S2. Motif Sequences of the PmTCP TFs
Motif	Width	Motif sequences
1	50	DRHTKVDGRGRRIRLPATTAARIFQLTRELGHKSDGETIEWLJQQAEPAI
2	27	IAATGTGTIPANAASLNGSLRSSGSSI
3	11	MPGGFWMLPVT
4	34	YTDMLCSHDSHPLQNMASSSTVALQNHFPPVPST
5	15	RIVRVSRLTGGKDRH
6	49	KESDLGRSSSSTSDGSIKGSAEHTSNCSMSKPVSRIEARFKARERARKK
7	28	FSKNDNPCGIHPQVLSGASSVQQLWDYN
8	19	IGLEFQGGSLNHVPLTSML
9	22	ETHLGMLAAFSAYNNESRLQED
10	11	GPQSEPIWTFP

## Sheet: Table S3
Table S3. Subcellular localization prediction of PmTCPs of P. massoniana
Transcription factors	Subcellular localization
PmTCP1	Nucleus
PmTCP2	Nucleus
PmTCP3	Nucleus
PmTCP4	Nucleus
PmTCP5	Nucleus
PmTCP6	Nucleus
PmTCP7	Nucleus
PmTCP8	Nucleus
PmTCP9	Nucleus
PmTCP10	Nucleus
PmTCP11	Nucleus
PmTCP12	Nucleus
PmTCP13	Nucleus

## Sheet: Table S4
Table S4. The protein sequences of TCP TFs of P.massoniana
>PmTCP1
MPKRAIQIPNDQRTCSKYGSELETTIPTEAIGLEFNPSSVNDAYSYNMLSNSFKDLETGL
LRVTNRESEAEIHSKDLAAFSESINESPLQEDCADGYPKDDTCKIQENGKGSKRKAGEME
RKAASCEILSGKKVKQDSRIVRVSQLTGVKDRHSKVLTAKGLRDRRVRLSVPTAIQLYDL
QDRLGVEQPSMAVDWLIKAAKSAVDELNVLDTETASASAGNMAQLTSSDCSTVEHCAGSP
RETDASPLSAFRVGQGSISHKVTDGKVISITTPKESDLGRSSSSSSDGSMKGSAERKSIS
SMSKPVSRKEARFKARERARKKSSSAKNSGGSPPVIHQLKSMQPSVTSLFNNFSSYTTHP
LESQCSKDDNPCGVHAQVFSEAGCVQQLLDYNNTPSYTDMLCTHDSLPLQNMASSFIAAL
QKPFQPTPSTLAGMQAPLGGSLLQSYEMADSAFPFFHSKQSQHLEGSTAEGQGNHFFSNI
PNIIVKSVEKQQQEAQINVKHFSSPIVPTFSNDINISTSSLSGKESLLCNSSPATNMPSF
SHTHKNAYGQASAKGAHDFVLLQDYDARIFQESHTVQHNVNHEHNQPWAKEKRHFKAKEK
GYSDGYSSYKLC*
>PmTCP2
MDAERIGLQGSSSIAEDLETISGGPISSSCTGNDLQGTNQQRITKKKSSCKDRHTKVDGR
GRRIRMPAACAARIFQLTKELGHKSDGETIQWLLQQAEPSIIAATGTGTSPASAAANAGS
IGELGINVLTDSPHGSLGLTVRGCGHGDIIMERRSLLQGAGVHEAVGRYQNDGFVQKGIQ
LGHMQQDAEPSERRAPSVNLSVASRHFSMRQENPSEGLPHIWADSPMYRMTPPPPASIQT
GAGNLTCSNPMTPLTTYMLPSALNRMPGMNLSGLELQTGHMGHMPLSAMLQGSHHEQHLL
GVQTAGEGQIGIIASNSAYNNLVRSITQDYQHHHHHYPHAASGQDHSYDQSQ*
>PmTCP3
MEPDERSDRGKSEQRDSGSGCEISELGGLQRSLVQGYHGSPASSRVMEAQHPGLQLGRGS
LVQAMQAAMAGSNRIEGGNRALGGYRDYSGKERADQQMNAASVALVTVSRAVEETKAAVA
PQVQNAVVVATSSGAASEQGGEIKKVPPKKPTKDRHTKVDGRGRRIRMPATCAARIFQLT
RELGHKSDGETIQWLLQQAEPSIIAVTGTGTVPASAQNISGSMRSSGSMVAGGRPSTSYG
PMGLALRGAGSEPDMRDNSEMAERRFMKGLAGASLGFHHEGFVMGSVPPGKGEQQSVGHM
HDESERGTGFLTSATAGSKYGPGSTSLSSQAAGLMPPAAAAAAALWTVAPTSSRSPMPGT
IWMLPVTAGSSSTPPSSVALNQSQEQLWTSGYRLAAPASTSIHLGTGRGGDHNNLQSSSN
PMMPLPTQMLPSGFTLMPRINLSGLELQTAHLGAHMSMSSMLLQQGSPQHPGIGLGIGGE
GPYGIIAPLGAYNPAGRPMSSPDQYDHQRAQQQQDTSNDDQQPGQQ*
>PmTCP4
MSSEEVQNQAEQKIVLADPQSNDPARKALVAKRSSTKDRHTKVNGRGRRVRIPAASAARI
FQLTRELGHKSDGETIQWLLNKAEPAIMAATGTGTVPALPMSIIGPVSSNPSKLQQHPQT
PASVHSILALPPFGPSAGMDFEFQGEQLSHRPFTSMLWGSEDQALDDHRIDHSLKQNNLH
CY*
>PmTCP5
MESGGGDHGRPPLKLSSSSQEPTMASASASAYEGRGGLVGSFVPTSSTSRVDSHMNIAST
QPVDASLAMSMSSATTSNNETQISTSQQQQETVALDPNKKAPAKRSSTKDRHTKVDGRGR
RIRMPATCAARVFQLTRELGHKSDGETIEWLLQHAEPAIIAATGTGTIPANYSTLNVSLR
SSNSSISASHHTKALPLAFHGTLGLGPNVDMGARLDHQLRARNEWERAENRTSMELAVAS
NRQSEDRRLQIGGGGGEMGHGGGGDHMLGFHQENLLTDPSEHHHHMQQGGSEIGLAGGGG
GGGDSSDSYLRKRFREDLFKEEPTEAPKPLRRQTHEMAGPAGIPQTRPITPAMWAMASAT
GLASSGHMPGGFWMLPVSASSSSTPGVMAGGQSEPIWTFPPTGPSGTATMYRMPAGASIH
LAGTTVGSGPTGISTLQAPLHFMPRINISGAGMGLEFQGGRLSHVPLGSMLLQQQQQQH
>PmTCP6
MESGGHGNNEEQQQEGTHLSVGSFAQTMVTMDGVSGIGPPANSPSSSSAQQTDENRSLTL
ITGVSQSVEVKQEVQREGELKDQQQSIVKKTPPKRSSTKDRHTKVEGRGRRIRMPATCAA
RIFQLTRELGHKSDGETIRWLLEQAEPAIIEATGTGTVPALAMSMGNSVRSSAPSTMASS
STIRPLAIGLRAKTEWDESEDKKNVLDRTRKISAGPDASGGSRIVQEGQTMEGGSVKKRA
RGLVVKKEHDPLNASASINAVPAKPAPTARQTPLQPPPQAQAAPLSQNTTPPQASGLMSM
WAVAPDRAGSMPGAFWMLPVTASSASAPGIVGGGPSSQQIWTFPSGSVGPMYSMAAAAAG
AAAPSGSTNNPSSITNPGVMPLTSVLPSGMIMPRLNIPGGMGLEFPGGHLRHMPLTSMLL
QDTSQAGTGLGIGAEGHLGMLAALSAYNKNTKSEHQFMGSSHQQQGESGDDPTNSQ*
>PmTCP7
MSFDDFRSLLVHTTTTTNPVDSANITRSRENASTDVDLARRMRDNKRDSSDQRPPRGRPP
GTSIPKQQQPMGEIVEVEGGHIVRSTGRKDRHSKVYTAKGPRDRRVRLSALTAIQFYDVQ
DRLGFDRPSKAVDWLIKKAKTSIDELNQLPRRSTPNIPNQQPKAEDEGIKDQAEQEIELE
NEASVKGAGARAADSRAIARERARERAKERTQERSDGVAKAQTYLRPRSQLFSLNPASTS
PTVPNYHLKNGPASENLGTGSNAANPQMGMRSNNNISSTSSDSISRTFNLEALQQQPFYQ
YLFSHTNNQAALHNYSTVTQFDGAAATAPYPAAPANSEAAQNSNQQTNQSLFSSSGASAF
QIPSGFCREIVMPEQLHHEFFSSQPQPHRILSGPPVWNSNSIYTDFGNNNTNNIAVSAPN
MMRGGGHYNSLILRGTLQSSSSPVRVRSNPPLLHENASAGQSPQTGDGFSGFRIPARIQG
IDHENDDVKPSQASSNSRF*
>PmTCP8
MISNSSRDLEAWFRKVNNRDMEMEMQKKYLAGFSESMNKDRLQEDCDKMQVNGKGSKRKA
RMMEGMVEQEWKIVSVSRLTGGKDRHSKVLTAKGLRDRRVRLSVPTAIQLYDLQDRLGCE
QPSKAVGWLINAAKSAIDELPVVDSGIDSAASVDNVAQLNSSNCSNVDHSAGSPRESATA
ITASAFTGFRVGNDSVKARGKKSQKAINGKPVSITTQKGSDLARTSSSISDGSIKGSAEH
TSNCSISESTSRIESRLKESELATKKSVSSSRSPPAIQQMNSMEQFLTSGMLKSVFPNTS
LPSESKSSKNDNPGGIHTQILSGTSNVQQVWDYNNRLSYTDMLCSHGSHPLQNLISSSTV
PLQNYFPRVPSYPGSHIGRNSCLQSYEMPQSSISFIDPKQTRPFGGSAEPQGQGQDTLFS
NMIMKRVEQVHQQQQQQEAQMRIKHYASTSVPRFSNDINLLTSSLSARELHQAISSSITN
MPSLSHTNKIVYGEASANAARDFAPSQDYEARVIPGFHYAGQHKS*
>PmTCP9
MNNIAVEAQKRKGDQELSERTRPQAQHISIRGSDAGTQFRLRPGLGHDSRIVRVSRSSGG
KDRHSKVLTAKGLRDRRVRLSVSTAIQFYDLQDRLGFDQPSKAVEWLIKAAADAIDELPV
LNTQDFQNALSNVSSSLHPHPAGNSNLGDNEAATINVFAESPSIHGISSANDSQSSREGG
LTNEGQCEIQAAAQTTLIGKSSSSTSEGSRGADTPSGLSLSRSESRVKARERAKERAKGK
ISASDTQQNQNQDNKRGSCHSFTGLLNNAGHVNALENHSRSTTEDDDAVLLHKRQRLGGL
SISSRSNEMQHEQSHDPHTHHHHHHHPSQVHEHDSFHDPQQLIHMGSLGLCSTLMHLAPS
VQSFSFPNSVAAAIFSPISLQRNEMAKSISPFCNSQD
>PmTCP10
MAGGFAFSSVPWYTTNAAKSLTNVGLGPEALASTSNCSLKCNCKAGLESFTERSKCAALR
YSENDSSGSEVRRYCESLFSSVAGDQLAKSSINCTTDTLLAALKASTCTGPCICCQEQKA
GLDTNVTATGKPNLPNAAFHRAKGQRICPKYWYELKTREPTQEISLDFTDSSINDVYSHT
MLKKSSLDSEAVLAVEVETYSKDLGAFSESINESVLQEDYTSGRQNQDDNKIQEINKDSK
RKAREMERKVVAVEIESARNVDLEARIVRVSRLTGGKDRHSKVRTAKGLRDRRVRLSVST
AIQFYDLQDRLGLEQPSKAVDWLINAAKSYINELPELDAEIPSASAGNMTELYSSNSSQL
MPSVVSPRESATAAAASALRAFGFGLNSPRAQGTNSHKATDGKDISLPTLKESDLGRSNS
STSEGSVKGSAEYTSNCSMSKQDPKIQRRFKARERARKKTASAKNSSASLPDIQQLNSIH
PSLSSISKIALPYASLPLEYQTFSKNDNACGIQPQVLTGRSSAQQFWDYNAPSYTEFLCS
QDSHPLQIMASSSTTALQNHFAPVPSTSSVPAVLGSSCFQTYEMSGSANQIFEPNQILHL
EGNPGQTQVNLLYSNIPMLMKSVEQQ
>PmTCP11
MRNPGMIGYVNPAASKEQKGSNLDSAGSFTQALVMSSGVVGMGSNQGDETNNAEGSSMVV
AARTSQGESGSVVDPNKKPPAKRSSTKDRHTKVDGRGRRIRMPATCAARVFQLTRELGHK
SDGETIEWLLQQAEPSIIAATGTGTIPANFSTLNVSLRGSSSSISAGLKQQSYHHHHRAL
AGLTGGLGAPAGGDSLGHQYRMRMGEWERAEEDTKTHAGAEMGSTHGGASAALMGGGFHL
QHQHQHQQEPNLLNEMGEGEECMNLRKRFREDLFKEGDQEASAKPLRGIVQRQSEMMSSP
SGIGMGMSMSMPAAAMWAVAPAPPGMSNSGHGGFWMLQPVSAGSNSNPPPLMAAGPQSEP
IWTFPPTGSTGYRMPAGTSIQLGAAAGSGSSLGRSSNNGNNNNNNGNQSRISSSTGLPFM
PRMNLPMGGSCHEVSGSGSTRLGSGAVPFSSMLLQQGSSTGSMGAATGESHLGMLAALSA
YNNRSMSSEHQSMQESVNQQSGVDRSGEDGHSHQNHANSQ*
>PmTCP12
MESHVENGRTKFNLETGMQPLQLLSYDQEEQRMVGYNVQNTAGNRQNQDDHGRSGLGSSG
YLQAQAALAASSQVDSSLAMSAAKLYSNSESTAIIIPKSHEQQKTGGGGGGGVAVTEDAA
KKPLAKRSSTKDRHTKVDGRGRRIRMPATCAARVFQLTRELGHKSDGETIEWLLQQAEPA
VIAATGTGTIPANIASLNISTRSSSSSISAPLKPPYFHSGSLNLNANFAARLDQQIRSRN
EWERVQEERSGMNTGLGIGHHHHTDTSGLTQALIHEQNLINDRAEINDLMNSDCGNSRKR
LREEQQQQQFKNMQPMWAVTPATGLSSSGQNMPGTFWMLPPTPGVMGHAGPGSDPIWTFP
ASSGGAMYRTSMSSGLHFMPRPINLNSSSTSMGHVQFGSMLMQGPAGSGGAGAGAGSGSA
SQQLPQTGLGLGGGGGSNETHLGMLAALNAAYNNRNMNNNSEHQSMGSSGHNHADSGEDR
RDNSQ*
>PmTCP13
MAANVPGARKVDNGFRVKRTRRDFDASPISPSSGSKHQHAMLLDSYRPRHQRLELSVLTA
MKFYFVQDMLGFDQPSQAVEWLIEKADAAIRELPQPSSNPTSYGAQYVNSSRGAVTSSCV
QTGDLNTYSQENTSTDSEDRPGNLHEQILAVSNNIGQKSSRAKTRESDSIDSIGQGEKRE
QRSVVMRSVASNRRTRETDNGVPPKEFKAKARERCRQRTKPKDKSYSQQSGISGIWQKSC
VYPHYPTFCLQENTTPPSSMMNETTDGNSSCDALLHGLMLPGDSILCNHSGRCVSSVPAE
IQCSSHPTVHHSAPKQLRSSIQSTGAFSKTPFSNT*

## Sheet: Table S5
Table S5. The primers used in this study
Gene name	Forward primer (5'-3')	Reverse primer (5'-3')	Use
TUA	CAAACTTGGTCCCGTATCCTC	CACAGAAAGCTGCTCATGGTAA	for qRT-PCR analysis
PmTCP7	CTTCAACGGATGTGGATT	TGTAAACTTTGCTGTGGC	for qRT-PCR analysis
PmTCP8	ATAACGTGGCTCAGCTAAAT	CCAACTCTAAACCCTGTAAAT	for qRT-PCR analysis
PmTCP11	GTATGCCTGCGACCTGTGCG	CAGCCATTCAATCGTTTCTCCA	for qRT-PCR analysis
PmTCP12	GATTCTTCTTTGGCTATGTCA	GTTTCTTCGCAGCGTCTT	for qRT-PCR analysis
PmTCP7-ORF	ATGTCGTTTGATGATTTCAGGTC	TTAAAAACGAGAGTTCGAGGAAG	for gene cloning
PmTCP12-ORF	ATGGAATCTCATGTAGAGAATGGG	CTATTGAGAGTTATCTCGGCGG	for gene cloning
pBI121-PmTCP7-GFP	gagaacacgggggactctagaATGTCGTTTGATGATTTCAGGTCTC	ggactgaccacccggggatccAAAACGAGAGTTCGAGGAAGCC	for subcellular localization vector construction
pBI121-PmTCP12-GFP	gagaacacgggggactctagaATGGAATCTCATGTAGAGAATGGGA	ggactgaccacccggggatccTTGAGAGTTATCTCGGCGGTCT	for subcellular localization vector construction
pGBKT7-PmTCP7	atggccatggaggccgaattcATGTCGTTTGATGATTTCAGGTCTC	ccgctgcaggtcgacggatccTTAAAAACGAGAGTTCGAGGAAGC	for transcriptional activation activity vector construction

## Sheet: Table S6
Table S6. The FPKM values of PmTCPs
Gene name	FPKM values(CK)	FPKM values(T1)	FPKM values(T2)	FPKM values(T3)
PmTCP6	8.11	7.92	5.82	5.87
PmTCP7	31.09	35.98	82.05	80.7
PmTCP8	2.78	2.11	7.84	6.97
PmTCP9	0.26	0	0	0
PmTCP10	0.61	0.58	1.95	1.05
PmTCP11	14.49	12.26	19.37	18.75
PmTCP12	9.28	8.08	25.51	21.05
PmTCP13	1.17	1.09	0.71	0.94
